# Supplementary material for: The NAM/ATAF1/2/CUC2 transcription factor PpNAC.A59 enhances PpERF.A16 expression to promote ethylene biosynthesis during peach fruit ripening
Source: Hortic Res. 2021 Oct 1;8:209. doi: 10.1038/s41438-021-00644-6 (PMC8484547; doi:10.1038/s41438-021-00644-6)
Supplement: Supplementary file 2 — Supplementary tables [file 41438_2021_644_MOESM2_ESM.xlsx]

## Sheet: Table S1
Table S1 The AP2/ERF genes used for construction of phylogenetic tree
Group	Sub-group	Cluster	Designation in peach	Gene ID
				Peach	Apple	Strawberry	Papaya	Orange	Grape	Banana	Pear
A or ERF		A1	PpERF.A1.1	Ppa016829m	MDP0000155057	mrna32380.1
			PpERF.A1.2	Ppa017269m
			PpERF.A1.3	Ppa021384m
			PpERF.A1.4	Ppa022712m
			PpERF.A1.5	Ppa026499m
		A2	PpERF.A2	Ppa022719m	MDP0000262710	mrna13327.1	evm.model.supercontig_74.86	orange1.1g030591m
		A3	PpERF.A3	Ppa020711m	MDP0000833641	mrna30159.1	evm.model.supercontig_5.71	orange1.1g039696m	GSVIVT01033793001
		A4	PpERF.A4	Ppa009812m	MDP0000153436	mrna04810.1	evm.model.supercontig_101.39	orange1.1g024791m	GSVIVT01002195001
						mrna08873.1	evm.model.supercontig_89.73	orange1.1g023148m
		A5	PpERF.A5	Ppa026139m		mrna19141.1		orange1.1g029627m
		A6	PpERF.A6.1	Ppa018178m	MDP0000122739	mrna27021.1	evm.model.supercontig_21.69	orange1.1g035756m	GSVIVT01036389001
			PpERF.A6.2	Ppa012354m	MDP0000283350
		A7	PpERF.A7	Ppa006595m	MDP0000229036	mrna21091.1			GSVIVT01022277001
		A8	PpERF.A8	Ppa011097m				orange1.1g043184m	GSVIVT01001089001
		A9	PpERF.A9.1	Ppa015392m	MDP0000190237	mrna06406.1	evm.model.supercontig_13.175		GSVIVT01008649001
			PpERF.A9.2	Ppa008772m	MDP0000894895
		A10	PpERF.A10	Ppa011336m	MDP0000649022	mrna12919.1	evm.model.supercontig_266.5	orange1.1g029068m	GSVIVT01035502001
		A11	PpERF.A11	Ppa017280m		mrna26530.1	evm.model.supercontig_91.71
		A12	PpERF.A12	Ppa020605m	MDP0000932292	mrna27062.1	evm.model.supercontig_21.63	orange1.1g045327m
		A13	PpERF.A13	Ppa010649m	MDP0000120147	mrna11145.1	evm.model.supercontig_36.41	orange1.1g039680m		MaERF9
		A14	PpERF.A14.1	Ppa012516m	MDP0000125673	mrna23873.1		orange1.1g031669m
			PpERF.A14.2	Ppa026483m	MDP0000258562	mrna09137.1
			PpERF.A14.3	Ppa019435m
			PpERF.A14.4	Ppa012302m
			PpERF.A14.5	Ppa012304m
		A15	PpERF.A15.1	Ppa006366m	MDP0000308922	mrna05448.1	evm.model.supercontig_481.1	orange1.1g020391m
			PpERF.A15.2	Ppa007106m
			PpERF.A15.3	Ppa007093m
		A16	PpERF.A16	Ppa008730m	MDP0000566690	mrna11086.1	evm.model.supercontig_151.30	orange1.1g019887m	GSVIVT01028050001
		A17	PpERF.A17.1	Ppa008563m	MDP0000413387	mrna07057.1	evm.model.supercontig_2304.1	orange1.1g025382m	GSVIVT01035098001		PbERF24
			PpERF.A17.2	Ppa008645m
		A18	PpERF.A18	Ppa015230m	MDP0000225376	mrna21003.1	evm.model.supercontig_1288.2	orange1.1g038194m	GSVIVT01032785001
		A19	PpERF.A19	Ppa017002m	MDP0000654314	mrna24044.1
		A20	PpERF.A20	Ppa023235m			evm.model.supercontig_62.11
		A21	PpERF.A21	Ppa023368m	MDP0000880063
					MDP0000789227
					MDP0000187369
		A22	PpERF.A22	Ppa013137m	MDP0000133854	mrna11440.1	evm.model.supercontig_44.74	orange1.1g047241m	GSVIVT01027770001
		A23	PpERF.A23	Ppa020642m	MDP0000312701				GSVIVT01028314001
		A24	PpERF.A24	Ppa018601m	MDP0000830129	mrna11441.1	evm.model.supercontig_44.73	orange1.1g048608m
		A25	PpERF.A25.1	Ppa016109m	MDP0000177547	mrna16598.1	evm.model.supercontig_51.136	orange1.1g043751m	GSVIVT01033416001
			PpERF.A25.2	Ppa025828m
		A26	PpERF.A26	Ppa025010m	MDP0000551969	mrna04400.1	evm.model.supercontig_14.126	orange1.1g046337m	GSVIVT01011465001
		A27	PpERF.A27	Ppa019500m	MDP0000316843	mrna01844.1	evm.model.supercontig_62.63	orange1.1g016393m	GSVIVT01019717001
		A28	PpERF.A28	Ppa020928m	MDP0000264187	mrna15953.1	evm.model.supercontig_10.125	orange1.1g047950m	GSVIVT01017542001
		A29	PpERF.A29	Ppa021711m	MDP0000764803	mrna17698.1	evm.model.supercontig_34.132	orange1.1g039976m
		A30	PpERF.A30	Ppa022202m	MDP0000138669	mrna16905.1	evm.model.supercontig_18.194	orange1.1g037119m
		A31	PpERF.A31.1	Ppa007193m	MDP0000633218	mrna22114.1	evm.model.supercontig_36.112	orange1.1g017798m	GSVIVT01009007001
			PpERF.A31.2	Ppa020676m
		A32	PpERF.A32	Ppa008234m	MDP0000683814	mrna16350.1	evm.model.supercontig_996.1	orange1.1g018103m	GSVIVT01002262001
		A33	PpERF.A33	Ppa009005m	MDP0000861708	mrna32084.1	evm.model.supercontig_79.43	orange1.1g045091m	GSVIVT01019519001
		A34	PpERF.A34	Ppa010345m	MDP0000246184	mrna06669.1		orange1.1g015775m	GSVIVT01021060001
		A35	PpERF.A35.1	Ppa010601m	MDP0000290880	mrna31040.1		orange1.1g027896m	GSVIVT01015540001
			PpERF.A35.2	Ppa024826m	MDP0000873258			orange1.1g028913m
			PpERF.A35.3	Ppa023908m	MDP0000178263	mrna11636.1
		A36	PpERF.A36.1	Ppa016477m	MDP0000279733	mrna15940.1	evm.model.supercontig_127.4	orange1.1g030482m	GSVIVT01017572001
			PpERF.A36.2	Ppa011795m	MDP0000243375	mrna15036.1		orange1.1g029507m	GSVIVT01035911001
		A37	PpERF.A37.1	Ppa016903m	MDP0000907929	mrna04917.1
			PpERF.A37.2	ppb014367m	MDP0000284574	mrna04913.1
			PpERF.A37.3	Ppa025748m	MDP0000122665	mrna04916.1
			PpERF.A37.4	Ppa023698m
		A38	PpERF.A38	Ppa020417m
		A39	PpERF.A39.1	Ppa010186m	MDP0000517257		evm.model.supercontig_13.250	orange1.1g028566m
			PpERF.A39.2	Ppa009707m	MDP0000787281	mrna10841.1		orange1.1g044938m
					MDP0000665685
		A40	PpERF.A40	Ppa024329m	MDP0000123172	mrna22175.1
		A41	PpERF.A41.1	Ppa022802m	MDP0000161249	mrna21167.1	evm.model.supercontig_13.253	orange1.1g030002m
			PpERF.A41.2	Ppa008915m
			PpERF.A41.3	Ppa007892m
		A42	PpERF.A42	Ppa024173m	MDP0000167207	mrna11442.1	evm.model.supercontig_44.71	orange1.1g039409m
		A43	PpERF.A43	Ppa023839m	MDP0000447570	mrna08077.1
		A44	PpERF.A44	Ppa016384m	MDP0000871689	mrna16619.1
		A45	PpERF.A45	Ppa012385m		mrna29735.1	evm.model.supercontig_27.18	orange1.1g030994m
		A46	PpERF.A46	Ppa022010m	MDP0000180950		evm.model.supercontig_7.36	orange1.1g037347m
		A47	PpERF.A47.1	Ppa010804m	MDP0000839828	mrna01152.1	evm.model.supercontig_132.31
			PpERF.A47.2	Ppa010893m				orange1.1g045783m
		A48	PpERF.A48	Ppa022435m	MDP0000457509
		A49	PpERF.A49.1	Ppa010982m	MDP0000324718
			PpERF.A49.2	Ppa010090m		mrna29738.1	evm.model.supercontig_27.16	orange1.1g026240m	GSVIVT01021098001	MaERF11
		A50	PpERF.A50	Ppa023203m	MDP0000467753	mrna06790.1	evm.model.supercontig_16.148	orange1.1g044016m
		A51	PpERF.A51	Ppa018569m	MDP0000264124	mrna22872.1	evm.model.supercontig_70.47	orange1.1g037093m	GSVIVT01032961001
		A52	PpERF.A52	Ppa008514m		mrna03751.1	evm.model.supercontig_1.178	orange1.1g043614m
		A53	PpERF.A53	ppb025303m	MDP0000119204	mrna25185.1
		A54	PpERF.A54	Ppa018978m	MDP0000890854	mrna18922.1
		A55	PpERF.A55	Ppa008720m	MDP0000308379	mrna13118.1	evm.model.supercontig_3.43	orange1.1g047455m
		A56	PpERF.A56	Ppa025804m	MDP0000783818	mrna32028.1	evm.model.supercontig_122.27	orange1.1g036154m
B orAP2/RAV/Soloist	RAV	B1	PpRAV.B1	Ppa026651m	MDP0000485280	mrna07828.1	evm.TU.contig_32277.1	orange1.1g018549m
								orange1.1g046898m
		B2	PpRAV.B2	Ppa021899m	MDP0000534780
		B3	PpRAV.B3	Ppa018223m		mrna10834.1
		B4	PpRAV.B4	Ppa026046m		mrna10330.1
		B5	PpRAV.B5	Ppa006243m	MDP0000939633	mrna03871.1		orange1.1g017035m
	Soloist		PpSol	Ppa011812m	MDP0000129941		evm.model.supercontig_21.106	orange1.1g025934m
	AP2	B6	PpAP2.B6	Ppa018845m	MDP0000122728			orange1.1g039596m
		B7	PpAP2.B7	Ppa021782m	MDP0000296716	mrna25394.1	evm.model.supercontig_139.43	orange1.1g010454m	GSVIVT01025100001
								orange1.1g011009m
		B8	PpAP2.B8	Ppa018704m	MDP0000281079	mrna23316.1
		B9	PpAP2.B9	Ppa006202m	MDP0000314518	mrna02470.1	evm.model.supercontig_224.4	orange1.1g018292m	GSVIVT01033273001
		B10	PpAP2.B10.1	Ppa024318m		mrna00377.1
			PpAP2.B10.2	Ppa022978m
			PpAP2.B10.3	Ppa022243m
			PpAP2.B10.4	Ppa023152m
			PpAP2.B10.5	Ppa007768m
			PpAP2.B10.6	ppb023788m
			PpAP2.B10.7	Ppa023077m
			PpAP2.B10.8	Ppa002612m
			PpAP2.B10.9	Ppa015833m
			PpAP2.B10.10	Ppa019186m
			PpAP2.B10.11	Ppa003839m
			PpAP2.B10.12	Ppa022980m
			PpAP2.B10.13	Ppa017502m
			PpAP2.B10.14	Ppa014566m

## Sheet: Table S2
Table S2 Expression level (RPKM value) of ACS, ACO, AP2/ERF, and NAC genes in developing and ripening fruits
Gene family	GeneID	Designation	Cv. NS					Cv. ZH
			S1	S2	S3	S4		S1	S2	S3	S4
ACS	Ppa004774m	PpACS1	0.601721	0	0	3.9844		0	0	0	7.96764
	Ppa004987m		0.30709	0	0	0		0	0	0	0
	Ppa008124m		0	0	0	0		0	0	0	0
	Ppa015636m		1.18229	0	0	0		0.215626	0	0	0
	Ppa016458m		10.8281	2.96243	0.600864	0.614922		0.819736	4.40719	0.407739	1.56621
ACO	Ppa007265m		30.2434	49.905	148.503	188.389		60.2779	38.2258	29.2169	78.4436
	Ppa007267m		1.57792	7.62667	19.9551	32.2952		5.93546	8.91485	31.1414	38.3054
	Ppa007337m		0.795304	27.2423	25.7292	0.957498		0.531839	11.8459	25.043	9.23768
	Ppa007450m		30.2291	56.2413	143.828	378.336		68.1918	34.7785	46.4763	88.9503
	Ppa007457m		16.1222	13.3827	24.9724	23.9392		23.3146	22.3576	13.0491	26.4042
	Ppa007477m		22.902	47.3918	26.1498	10.0559		11.2161	24.6327	22.7637	12.5809
	Ppa007487m		11.0469	20.5534	12.5202	1.45973		6.62155	14.1154	7.70741	14.8342
	Ppa008791m	PpACO1	920.692	651.645	359.887	3122.62		1927.19	683.887	653.296	9080.16
	Ppa008813m		78.2693	38.3028	21.1504	19.0329		40.1105	16.7169	69.6999	41.0454
	Ppa009079m		9.63145	9.31048	12.4636	16.6205		9.0171	32.4843	30.7551	27.073
	Ppa009228m	PpACO3	0	0.207109	13.9129	345.875		0	3.88078	3.27816	26.7868
	Ppa009452m		0.506226	0	0	0		0.507789	0.866683	0	0
	Ppa010219m		7.82663	9.14637	8.30908	9.42279		15.1271	21.9622	21.3346	24.2127
	Ppa010361m		0	2.21762	0	0		0	0	0	0
	Ppa015518m		0	0.54684	0	0		0	0	2.30813	3.82851
	Ppa017188m		1.63894	1.54988	6.26624	6.24842		3.699	7.71635	10.3579	5.9014
	Ppa018281m		2.5262	0	0	0		0	0	0.480159	0
	Ppa018582m		0.22996	0	0	0		0	0	0	0
	Ppa021125m		1.85227	2.87446	2.51428	0		0.857534	2.78088	1.13744	1.19158
	Ppa022472m		1.19616	2.34612	0	0		0.799904	1.63831	2.12199	3.89026
	Ppa022672m		0	0	0	0		0	0.952268	1.85011	0.861414
	Ppa022965m		0	0	0	0.262222		0	0	0	0
	Ppa023251m		0	0.386005	0.720292	0		0	0	0	0
	Ppa024674m		0.398721	0.67032	0	0		0.666586	0.819155	0	0.555751
	Ppa024929m		4.51884	0.67032	0.625415	1.92014		3.33293	0.409578	0.530499	0.741001
	Ppa024955m		0	0	0	0		0	0	0	0.246118
	Ppa027196m		0	0	0.314398	0.321754		0.536152	0	0	0
	ppb006192m		3.7721	4.5863	12.0448	9.24494		5.94588	10.6557	5.91499	17.8385
	ppb010973m		3.99894	9.62599	6.84278	4.81448		6.56392	14.1907	23.2171	4.05371
AP2/ERF	Ppa002612m	PpAP2.B10.8	6.81428	9.7376	3.47378	3.00813		4.55688	8.39979	6.54796	4.01026
	Ppa003839m	PpAP2.B10.11	5.97644	9.36238	10.9723	0.763134		4.54158	14.7898	7.95165	5.67965
	Ppa006202m	PpAP2.B9	35.5324	37.1386	33.0006	13.0869		39.1594	38.9012	30.325	19.7127
	Ppa006366m	PpERF.A15.1	106.965	192.564	170.716	92.2915		129.827	205.47	245.733	238.38
	Ppa006595m	PpERF.A7	11.5974	32.1704	17.9517	15.2853		20.0825	3.51124	12.9939	26.7145
	Ppa007193m	PpERF.A31.1	112.711	162.018	125.382	232.915		60.1933	112.296	159.855	269.107
	Ppa007768m	PpAP2.B10.5	27.4213	13.4458	6.02816	5.00205		38.4805	8.82026	4.05378	11.582
	Ppa007892m	PpERF.A41.3	707.447	135.275	166.252	44.6855		423.446	352.492	50.3147	103.662
	Ppa008234m	PpERF.A32	100.188	92.1385	103.193	243.858		129.875	170.384	81.6003	137.624
	Ppa008514m	PpERF.A52	63.8681	21.98	5.83404	4.70406		42.6599	22.538	9.79729	5.23656
	Ppa008720m	PpERF.A55	8.29142	4.06564	0.541897	3.32745		4.46654	3.62769	1.02146	7.91859
	Ppa008730m	PpERF.A16	148.478	192.634	755.143	1664.84		189.597	389.255	551.587	1308.49
	Ppa008772m	PpERF.A9.2	0	0.974059	0	0.744056		0	0	0	1.72283
	Ppa008915m	PpERF.A41.2	493.316	174.353	724.552	413.081		309.372	1030.91	177.715	655.878
	Ppa009005m	PpERF.A33	138.15	132.297	95.5678	84.5974		133.473	130.643	46.7453	147.133
	Ppa009707m	PpERF.A39.2	446.025	107.879	45.3759	12.8759		276.812	311.209	23.3269	82.598
	Ppa009812m	PpERF.A4	22.8466	20.93	1.04988	0.21489		14.6813	2.93358	0.23748	0.248784
	Ppa010090m	PpERF.A49.2	418.853	255.711	455.432	218.331		219.898	619.801	260.893	351.327
	Ppa010186m	PpERF.A39.1	26.7097	220.697	672.781	1316.15		61.755	680.282	310.51	450.444
	Ppa010345m	PpERF.A34	1.36256	4.66321	1.60293	6.09305		2.14777	2.39942	2.33085	2.98443
	Ppa010601m	PpERF.A35.1	17.0208	5.87629	0.238375	0		11.3822	7.90955	0	0
	Ppa010649m	PpERF.A13	0.817214	0	0.240345	0.491938		0	0.419732	0	0
	Ppa010804m	PpERF.A47.1	110.405	102.491	72.7045	129.138		93.5142	69.9406	61.0433	68.9131
	Ppa010893m	PpERF.A47.2	92.0633	91.0913	92.0088	171.646		70.757	39.4042	38.8453	92.3792
	Ppa010982m	PpERF.A49.1	258.218	99.0903	198.366	296.583		79.9135	131.959	115.19	505.262
	Ppa011097m	PpERF.A8	9.66854	3.87892	2.06804	6.87838		17.8539	4.9659	3.50836	3.0628
	Ppa011336m	PpERF.A10	35.021	0.86583	3.23131	4.68479		1.60721	4.46743	0.304546	6.38084
	Ppa011795m	PpERF.A36.2	133.946	185.747	111.876	28.2437		127.528	118.936	33.2265	422.269
	Ppa011812m	PpSol	19.0159	24.9359	14.0189	3.66304		17.803	13.8038	20.5779	11.6622
	Ppa012354m	PpERF.A6.2	7.95609	3.94102	3.34274	0.342095		4.27535	0.583766	0	3.16842
	Ppa012385m	PpERF.A45	133.463	51.169	216.853	58.1482		125.848	252.764	60.0782	63.3363
	Ppa012516m	PpERF.A14.1	8.58564	23.5174	11.4934	16.7524		11.8788	17.3347	5.51464	2.06327
	Ppa013137m	PpERF.A22	13.1607	0	0.418443	1.71293		12.1309	0	0.473251	2.47889
	Ppa015392m	PpERF.A9.1	0	0.719305	0.671118	0.22894		0	0.781348	0.506014	1.85535
	Ppa015833m	PpAP2.B10.9	0.848052	0	0	0		0	0.522686	0	0
	Ppa016109m	PpERF.A25.1	0	0.395808	0.553939	0.566899		0	0.483692	0.626494	0
	Ppa016384m	PpERF.A44	2.16676	1.49019	0.231727	0		8.10102	12.9498	0	0.549108
	Ppa016477m	PpERF.A36.1	0.928477	1.1707	2.45762	0.279457		0.232836	1.1922	0.308835	1.29414
	Ppa016829m	PpERF.A1.1	0	0	0	0		0.274	0	0	0
	Ppa017002m	PpERF.A19	14.8139	1.16741	0	1.33763		4.0864	0	0.246374	0
	Ppa017280m	PpERF.A11	0.537407	0	0	1.61751		0.269533	0.27602	0	0.374528
	Ppa018178m	PpERF.A6.1	3.4609	0.311699	0	0.892867		0	0	0	0.344566
	Ppa018569m	PpERF.A51	0.713956	0.67516	0.629931	0.21489		0.537119	1.28344	0.474959	0.497568
	Ppa018601m	PpERF.A24	0.301472	0	0	0.362954		0	0	0	0
	Ppa018704m	PpAP2.B8	1.49822	1.13345	0.705013	0.360754		0.90171	0.205203	1.19603	0.417655
	Ppa018978m	PpERF.A54	0.515015	0.86583	0	0		0	0.352692	0	0
	Ppa019186m	PpAP2.B10.10	2.72655	1.71893	0.855347	0.21884		1.09399	1.77383	1.20922	1.14011
	Ppa019500m	PpERF.A27	3.72773	2.22642	0.230808	0.708624		3.14883	2.01538	0.522078	0.273465
	Ppa020417m	PpERF.A38	1.67193	0	0	0		0	0	0	0.998741
	Ppa020605m	PpERF.A12	31.0859	33.5963	1.39314	2.85147		12.1758	2.43294	2.75732	7.01511
	Ppa020642m	PpERF.A23	0	6.11174	0.380154	0		0.972432	2.32362	1.28984	0
	Ppa020676m	PpERF.A31.2	1.95164	3.28104	0	0		3.26277	2.00477	1.7311	0.453376
	Ppa020711m	PpERF.A3	0.243554	0.614185	0	0		0	0	0	0
	Ppa021711m	PpERF.A29	2.03331	1.34935	0.377686	6.69972		0.644078	1.64895	0.427155	5.66818
	Ppa021782m	PpAP2.B7	16.2622	10.8716	3.08151	1.0512		25.3992	9.19335	6.67983	4.25953
	Ppa022010m	PpERF.A46	1.32602	0.477699	0	1.36838		1.33011	0.972943	0	0.52807
	Ppa022435m	PpERF.A48	3.53153	1.3701	3.83496	0.654115		1.36247	6.13916	1.44575	0.757287
	Ppa022719m	PpERF.A2	27.2935	5.35953	2.10547	32.5903		10.7716	1.60866	16.0734	7.48378
	Ppa022802m	PpERF.A41.1	22.1937	27.7066	38.2587	55.027		55.9862	65.9111	15.7876	27.259
	Ppa023077m	PpAP2.B10.7	18.4383	10.4993	4.89799	0		6.48824	22.3007	6.13304	3.62701
	Ppa023152m	PpAP2.B10.4	0.415474	0	0	0		0.277838	0	0	0
	Ppa023235m	PpERF.A20	103.791	0.22919	1.28302	4.59564		3.46429	0	0.241845	1.52014
	Ppa023368m	PpERF.A21	0	0	0	0		0.319961	0	0	0
	Ppa023839m	PpERF.A43	39.5925	19.6209	19.0017	1.18575		89.3088	45.5268	25.4217	41.7322
	Ppa023908m	PpERF.A35.3	9.04955	13.9151	3.11591	0.265734		15.2767	5.2148	0.881007	0
	Ppa024173m	PpERF.A42	15.9146	3.21063	1.49777	0.25547		5.1084	5.66729	0	0.591529
	Ppa024826m	PpERF.A35.2	0.261595	0	0	0		0.262402	0	0	0
	Ppa025804m	PpERF.A56	1.92437	1.11988	1.39314	0.356434		1.33637	2.28088	1.96952	1.03163
	Ppa025828m	PpERF.A25.2	0	0	0	0.411934		0.686423	0.527207	0	0.238454
	Ppa026139m	PpERF.A5	48.0125	8.64829	5.7155	0		47.014	150.308	1.90121	1.59337
	Ppa026499m	PpERF.A1.5	26.9923	23.925	0	8.68735		20.3738	0	18.1345	0.745007
	ppb023788m	PpAP2.B10.6	7.91582	2.12708	0.305321	0		5.46706	1.73291	0	0.361749
	ppb025303m	PpERF.A53	18.0443	27.3021	19.5294	18.538		16.8933	31.7577	29.4498	23.3064
NAC	Ppa001291m	PpNAC.A43	67.7743	78.4484	139.579	106.634		58.6164	116.523	126.075	87.5189
	Ppa002384m	PpNAC.A13	1.4563	2.20347	2.31284	4.7339		1.67992	1.72035	4.4565	3.55222
	Ppa003239m	PpNAC.B1	136.612	149.89	82.7675	117.941		152.642	70.8964	131.007	62.8497
	Ppa003410m	PpNAC.A48	64.9239	80.7828	106.164	106.176		57.9169	84.7925	97.1932	92.0431
	Ppa004072m	PpNAC.B2	45.9099	61.871	58.8196	102.713		58.0772	66.8258	72.088	38.8608
	Ppa004775m	PpNAC.A58	3.61033	7.83989	2.94947	2.65626		3.62147	5.35691	5.60413	2.37631
	Ppa005648m	PpNAC.A61	25.8194	24.7974	19.5171	12.434		30.6381	38.9372	34.9375	21.1334
	Ppa005770m	PpNAC.A20	1.55546	4.62295	6.66594	50.8299		5.01513	4.90757	11.5303	17.809
	Ppa006028m	PpNAC.B3.1	35.0543	29.8021	21.358	22.82		28.863	33.6629	33.4226	17.9843
	Ppa006801m	PpNAC.A6	2.99645	3.14847	0	0		3.0057	0.513006	0	0.348046
	Ppa006948m	PpNAC.A60	10.0151	2.87722	1.34224	0.305254		2.92478	0.781348	1.34937	1.4136
	Ppa007076m	PpNAC.A42	201.5	318.355	62.7076	83.7063		52.3062	40.3391	191.35	43.2502
	Ppa007090m	PpNAC.A57.1	36.6615	59.0844	52.6965	26.7316		27.9695	67.761	90.1709	50.0205
	Ppa007314m	PpNAC.A34	38.6013	90.0093	57.697	31.9904		50.2571	57.5774	33.9462	38.326
	Ppa007445m	PpNAC.A32	9.94203	13.5521	155.524	486.386		43.5295	27.0499	77.9372	199.998
	Ppa007577m	PpNAC.A35	45.2308	311.87	573.007	704.972		79.0235	114.97	397.04	581.786
	Ppa007653m	PpNAC.A21	29.0349	13.6422	22.3954	10.223		60.0349	4.22058	7.83551	14.3171
	Ppa007785m	PpNAC.B3.3	23.2666	11.525	15.4777	23.6764		17.2259	19.4899	13.8197	13.5124
	Ppa007828m	PpNAC.A12	1.11417	3.5121	0	0		0	1.71676	2.96482	0
	Ppa007839m	PpNAC.A18	0	0	0	0		0	0.286127	0	0
	Ppa007883m	PpNAC.A22	73.952	2.8256	4.61354	90.5514		84.9983	1.43874	4.09972	17.7651
	Ppa007941m	PpNAC.B3.2	19.2428	17.356	27.4294	42.6141		13.2439	25.2495	24.4813	20.1649
	Ppa008301m	PpNAC.A29	326.781	138.881	502.995	961.725		368.727	134.933	316.648	547.635
	Ppa008321m	PpNAC.A38	3.36436	2.95099	5.16245	16.7302		6.01584	5.55959	11.8719	13.2525
	Ppa008801m	PpNAC.A10	4.01712	2.72736	2.3629	6.32447		7.59409	2.22196	8.22273	8.39879
	Ppa008828m	PpNAC.A59	7.59445	59.4084	34.0959	123.154		12.9038	10.5078	17.9405	66.3208
	Ppa009242m	PpNAC.B3.4	26.2812	23.6104	21.449	24.9172		13.1811	16.873	11.3643	17.171
	Ppa009380m	PpNAC.A24	282.117	112.464	759.664	2077.93		199.046	365.808	228.681	1090.04
	Ppa009438m	PpNAC.A25	165.198	32.7656	55.7815	79.2305		55.1797	87.7083	26.0433	188.159
	Ppa009455m	PpNAC.A50	3.72504	16.4389	1.59352	0.611553		1.86827	2.60895	4.28032	0.236004
	Ppa009530m	PpNAC.A33	423.417	212.904	226.617	246.336		798.996	73.1061	138.165	80.1204
	Ppa009628m	PpNAC.A11	2.4287	3.49978	1.42858	1.87972		17.5754	0	0.230813	0.2418
	Ppa010222m	PpNAC.A28	92.5834	23.8287	23.1307	37.6912		138.251	63.7297	11.4293	83.5472
	Ppa010337m	PpNAC.A36	20.2437	4.66321	0.457981	1.17174		1.56202	1.79956	1.81289	0
	Ppa015249m	PpNAC.A69.1	1.8409	1.32638	0.309381	0		3.42937	0.540294	0	0
	Ppa015363m	PpNAC.A30	4.8472	0	0.48877	1.00041		6.25135	0.426787	0	0
	Ppa015761m	PpNAC.A65.3	17.484	16.2054	8.4453	3.34564		9.52391	13.916	5.54601	10.3289
	Ppa015786m	PpNAC.A2	0.681011	1.20214	0.480691	0		1.2296	1.39911	0.724869	0.379687
	Ppa016236m	PpNAC.A4	0	0	0	0		0	0	0	0.453376
	Ppa016450m	PpNAC.A46.1	3.80319	6.39382	4.14271	8.30968		2.82587	9.26042	5.24755	5.10467
	Ppa016876m	PpNAC.A44.2	6.59219	1.93946	0.775515	0		7.05337	3.16012	2.63127	2.75652
	Ppa017301m	PpNAC.A45.1	7.62529	21.7104	22.5709	4.44212		2.22063	4.80082	6.54546	9.94269
	Ppa017765m	PpNAC.A14	0.83799	0	0	0		0.280192	0.286936	0.557473	0.38934
	Ppa018124m	PpNAC.A47.1	8.65592	11.0991	8.45702	2.2962		1.32447	3.61692	2.53758	2.65837
	Ppa018550m	PpNAC.A46.4	3.76697	7.56983	2.35424	0.425175		2.24354	3.26492	8.92753	1.31263
	Ppa018799m	PpNAC.A65.1	1.08662	0	0	0		0	0	0	0
	Ppa018878m	PpNAC.A66	0.292553	0	0	0		0	0	0	0.203885
	Ppa019508m	PpNAC.A16	4.75398	1.19884	0.279633	0		4.76866	0.732514	0	0
	Ppa019780m	PpNAC.A45.3	6.66384	29.8147	4.80482	0.517604		3.88127	4.85795	19.4485	14.6815
	Ppa019865m	PpNAC.A47.4	13.7519	24.9772	11.1705	1.77391		4.59812	3.86793	5.00987	2.73827
	Ppa020139m	PpNAC.A1	0.616093	0.776819	0	0		1.23599	0.791085	0.204928	0
	Ppa020233m	PpNAC.A47.3	35.2402	16.5797	12.6846	5.54084		12.5304	9.32007	6.47321	25.1093
	Ppa020746m	PpNAC.A8	9.36391	8.34345	0.440633	0		9.26757	0.76951	0	0.348046
	Ppa020899m	PpNAC.A57.2	0	0.782507	0	0		0	0	0	0
	Ppa021740m	PpNAC.A46.3	2.35435	5.49184	2.49273	2.97622		1.8893	8.22276	3.44572	2.13302
	Ppa021989m	PpNAC.A49	2.44155	7.31145	7.53972	0.918587		1.37761	15.2049	10.3545	2.55234
	Ppa022043m	PpNAC.A55	0.323147	5.70429	0.570231	0		0.486216	1.32778	1.07487	0
	Ppa022238m	PpNAC.A15	25.8495	75.5763	19.5207	14.6773		0	0	0	0
	Ppa022264m	PpNAC.A3	2.95173	1.30262	1.04174	1.77685		1.48042	1.06123	1.17818	1.64569
	Ppa022350m	PpNAC.A67	0	0	0	0		0	0	0.252038	0
	Ppa022384m	PpNAC.A44.3	22.112	22.2418	5.26103	0		14.4545	7.40121	19.8337	6.57964
	Ppa023197m	PpNAC.A45.4	1.64805	1.38533	1.61566	0		2.4797	1.41077	2.19273	0.382851
	Ppa023250m	PpNAC.A56	19.8116	15.9165	6.80638	25.7517		11.6071	15.3083	13.7629	9.53054
	Ppa025103m	PpNAC.A37	0.518616	0.217971	0	0.416255		0.520217	0	0	0
	Ppa025263m	PpNAC.A54	0.326346	3.70335	0	0		0	0.502848	0.217102	2.27436
	Ppa025341m	PpNAC.A5	1.50236	8.26604	3.21346	0		0.685	8.55814	0.363436	0.571103
	Ppa025375m	PpNAC.A47.2	8.32347	7.34644	3.7209	0.200419		4.17458	1.02601	0.221488	0.928123
	Ppa025916m	PpNAC.A17	0	0	0	0		0	1.03648	0	0
	Ppa026376m	PpNAC.A9	1.43498	3.45418	0	0		0.654275	9.51431	0	0
	Ppa026582m	PpNAC.A23	16.619	25.9312	7.82031	2.50103		12.2943	3.84108	10.503	7.81787
	Ppa026810m	PpNAC.A19	0.41316	0	0.324031	0		0.414435	0.424409	0.549709	0
	Ppa026843m	PpNAC.A53	0.918417	0.386005	0	0.368572		0	0.314474	0	0.426707
	Ppa026961m	PpNAC.A69.2	0	0.307092	0	0		0.977222	0	0	0
	Ppa026972m	PpNAC.A47.5	6.11074	5.88375	2.61409	0		2.00605	1.02717	0.886946	0.774305
	Ppa027024m	PpNAC.A27	5.49349	3.46332	2.73419	0.763134		6.35821	6.29419	5.62238	23.2655
	ppb017658m	PpNAC.A44.1	5.9568	13.0187	6.77407	3.1077		5.97518	10.4023	31.7021	9.68658
	ppb018473m	PpNAC.A46.5	0	0.57456	0	0.274306		0	0	0	0.317572
	ppb024640m	PpNAC.A46.2	12.6046	31.5395	21.0354	5.17604		9.70318	17.3642	13.2604	14.4363

## Sheet: Table S3
Table S3 The NAC genes used for construction of phylogenetic tree
Group	Cluster	Designation in peach	Gene ID
			Peach	Pear	Strawberry	Papaya	Orange	Grape	Tomato	Kiwifruit
A	A1	PpNAC.A1	ppa020139m	Pbr031752.1	mrna21248.1		orange1.1g018596m	GSVIVT01018623001
				Pbr017517.1
				Pbr012740.3
				Pbr015754.3
	A2	PpNAC.A2	ppa015786m	Pbr019570.1	mrna32254.1		orange1.1g020354m	GSVIVT01001264001
				Pbr030767.1
	A3	PpNAC.A3	ppa022264m	Pbr022129.1	mrna14869.1		orange1.1g021187m	GSVIVT01018809001
				Pbr029416.1
	A4	PpNAC.A4	ppa016236m	Pbr018265.1			orange1.1g019821m	GSVIVT01034485001
				Pbr018255.1
				Pbr040135.1
	A5	PpNAC.A5	ppa025341m	Pbr010242.1	mrna19898.1	evm.model.supercontig_118.26	orange1.1g046523m	GSVIVT01036682001
				Pbr002526.1
	A6	PpNAC.A6	ppa006801m	Pbr038584.1	mrna01881.1	evm.model.supercontig_37.89	orange1.1g014260m	GSVIVT01019670001
	A7	PpNAC.A7	ppa024439m
	A8	PpNAC.A8	ppa020746m	Pbr007809.1	mrna18635.1		orange1.1g015853m	GSVIVT01027431001
					mrna18636.1
	A9	PpNAC.A9	ppa026376m	Pbr008043.1	mrna31175.1		orange1.1g042376m	GSVIVT01037113001
				Pbr042479.1
	A10	PpNAC.A10	ppa008801m	Pbr041034.1	mrna10469.1	evm.model.supercontig_10.25	orange1.1g030909m	GSVIVT01020478001
				Pbr027295.1
	A11	PpNAC.A11	ppa009628m	Pbr011082.1	mrna08112.1	evm.model.supercontig_165.12		GSVIVT01028354001
				Pbr026697.1
	A12	PpNAC.A12	ppa007828m	Pbr020929.1	mrna10722.1	evm.model.supercontig_90.52	orange1.1g018835m	GSVIVT01013182001
				Pbr023084.1
	A13	PpNAC.A13	ppa002384m	Pbr008456.1	mrna31658.1		orange1.1g007938m	GSVIVT01035214001
				Pbr008465.1
				Pbr012639.1
	A14	PpNAC.A14	ppa017765m	Pbr002548.1	mrna19716.1	evm.model.supercontig_38.43	orange1.1g036998m	GSVIVT01036711001
				Pbr031373.1
				Pbr031807.1
	A15	PpNAC.A15	ppa022238m	Pbr015096.1	mrna31474.1	evm.model.supercontig_286.12	orange1.1g016283m	GSVIVT01013419001
				Pbr001198.1
	A16	PpNAC.A16	ppa019508m	Pbr001159.1	mrna11086.1-v1.0-hybrid	evm.model.supercontig_63.29	orange1.1g029016m	GSVIVT01029709001
				Pbr021952.1
				Pbr004296.1
	A17	PpNAC.A17	ppa025916m	Pbr038739.1	mrna08765.1	evm.model.supercontig_244.7	orange1.1g037591m	GSVIVT01035554001
				Pbr009254.1
				Pbr009270.1
	A18	PpNAC.A18	ppa007839m	Pbr020288.1	mrna25163.1	evm.model.supercontig_3.509		GSVIVT01008291001
	A19	PpNAC.A19	ppa026810m	Pbr030212.1	mrna30749.1	evm.model.supercontig_131.88	orange1.1g047710m	GSVIVT01014287001
				Pbr017387.1	mrna00971.1
				Pbr038276.1	mrna22522.1
	A20	PpNAC.A20	ppa005770m	Pbr007675.1	mrna20686.1	evm.model.supercontig_594.1	orange1.1g016542m	GSVIVT01033374001
				Pbr038567.1
				Pbr016932.1
	A21	PpNAC.A21	ppa007653m	Pbr007284.1	mrna26043.1	evm.model.supercontig_111.22	orange1.1g017827m			AdNAC6 (Acc18287)
				Pbr030137.1						AdNAC7 (Acc29877)
	A22	PpNAC.A22	ppa007883m	Pbr019289.1	mrna04424.1	evm.model.supercontig_14.101	orange1.1g018950m	GSVIVT01011445001
				Pbr038436.1
	A23	PpNAC.A23	ppa026582m	Pbr000586.1			orange1.1g025990m	GSVIVT01033032001
				Pbr037179.1
				Pbr021868.1
				Pbr041562.1
	A24	PpNAC.A24	ppa009380m	Pbr020642.1	mrna11226.1	evm.model.supercontig_64.115		GSVIVT01008839001	SlNAC4 (KC453999)
	A25	PpNAC.A25	ppa009438m	Pbr027956.1	mrna24179.1				SlNAC1 (AY498713)
	A26	PpNAC.A26.1	ppa017089m	Pbr017204.1	mrna14711.1
		PpNAC.A26.2	ppa020620m	Pbr002993.1	mrna10901.1
				Pbr006919.1
	A27	PpNAC.A27	ppa027024m	Pbr034410.1	mrna06460.1
				Pbr034417.1
				Pbr001259.1
				Pbr027119.1
	A28	PpNAC.A28	ppa010222m	Pbr004500.1		evm.model.supercontig_99.63		GSVIVT01000940001
				Pbr026949.2
	A29	PpNAC.A29	ppa008301m	Pbr022332.1	mrna31149.1	evm.model.supercontig_80.93	orange1.1g019011m	GSVIVT01014403001
	A30	PpNAC.A30	ppa015363m	Pbr021138.1	mrna09702.1	evm.TU.contig_33298.1	orange1.1g042614m	GSVIVT01025657001
	A31	PpNAC.A31	ppa017586m	Pbr029010.1	mrna04766.1		orange1.1g045934m	GSVIVT01025165001
				Pbr025605.1
	A32	PpNAC.A32	ppa007445m	Pbr007673.1			orange1.1g017665m	GSVIVT01033372001
				Pbr038565.1
				Pbr016935.1
	A33	PpNAC.A33	ppa009530m			evm.model.supercontig_1.48	orange1.1g023197m	GSVIVT01019952001
	A34	PpNAC.A34	ppa007314m	Pbr000315.1	mrna30439.1	evm.model.supercontig_27.81	orange1.1g017854m	GSVIVT01006485001
	A35	PpNAC.A35	ppa007577m	Pbr024863.1	mrna31150.1	evm.model.supercontig_80.94	orange1.1g016791m	GSVIVT01014405001	NOR-like 1 (Solyc07g063420)
				Pbr022333.1					NOR (NM_001247723)
	A36	PpNAC.A36	ppa010337m	Pbr021741.1	mrna21734.1	evm.model.supercontig_195.14	orange1.1g023996m	GSVIVT01036091001
								GSVIVT01026055001
	A37	PpNAC.A37	ppa025103m	Pbr015835.1	mrna15644.1
				Pbr007642.1
				Pbr015363.1
				Pbr015364.1
	A38	PpNAC.A38	ppa008321m	Pbr017914.1	mrna08448.1	evm.model.supercontig_195.35		GSVIVT01036071001
				Pbr032164.1
	A39	PpNAC.A39	ppa019007m	Pbr026136.1
	A40	PpNAC.A40	ppa021190m
	A41	PpNAC.A41.1	ppa018568m	Pbr017023.1
		PpNAC.A41.2	ppa026190m
	A42	PpNAC.A42	ppa007076m	Pbr013502.1	mrna12442.1	evm.model.supercontig_3.170		GSVIVT01038666001
				Pbr040028.1
	A43	PpNAC.A43	ppa001291m	Pbr038615.1	mrna01851.1	evm.model.supercontig_37.112	orange1.1g009388m	GSVIVT01019702001
	A44	PpNAC.A44.1	ppb017658m	Pbr032232.1
		PpNAC.A44.2	ppa016876m	Pbr032233.1
		PpNAC.A44.3	ppa022384m	Pbr032235.1
				Pbr032231.1
				Pbr032236.1
	A45	PpNAC.A45.1	ppa017301m	Pbr032228.1
		PpNAC.A45.2	Prupe.2G202500.1	Pbr032229.2
		PpNAC.A45.3	ppa019780m	Pbr019211.1
		PpNAC.A45.4	ppa023197m	Pbr019214.6
	A46	PpNAC.A46.1	ppa016450m	Pbr019210.3
		PpNAC.A46.2	ppb024640m	Pbr025899.1
		PpNAC.A46.3	ppa021740m
		PpNAC.A46.4	ppa018550m
		PpNAC.A46.5	ppb018473m
	A47	PpNAC.A47.1	ppa018124m	Pbr025898.1
		PpNAC.A47.2	ppa025375m	Pbr032225.1
		PpNAC.A47.3	ppa020233m	Pbr032221.1
		PpNAC.A47.4	ppa019865m	Pbr032226.1
		PpNAC.A47.5	ppa026972m	Pbr032222.1
				Pbr032224.1
				Pbr032223.1
	A48	PpNAC.A48	ppa003410m	Pbr030882.2	mrna27539.1	evm.model.supercontig_26.135		GSVIVT01013671001
	A49	PpNAC.A49	ppa021989m	Pbr033196.1	mrna29260.1		orange1.1g046996m	GSVIVT01023123001
				Pbr033203.1
				Pbr026635.1
	A50	PpNAC.A50	ppa009455m	Pbr033315.1	mrna17203.1	evm.model.supercontig_320.2	orange1.1g023427m	GSVIVT01023921001
	A51	PpNAC.A51	ppa016710m	Pbr019258.1	mrna03833.1		orange1.1g015924m	GSVIVT01011420001
				Pbr032525.1			orange1.1g015827m
	A52	PpNAC.A52	ppa022278m	Pbr039096.1
	A53	PpNAC.A53	ppa026843m	Pbr038694.1	mrna30051.1
				Pbr041076.1
	A54	PpNAC.A54	ppa025263m	Pbr021393.1	mrna20078.1
				Pbr006251.1
	A55	PpNAC.A55	ppa022043m	Pbr002372.1	mrna28762.1		orange1.1g021785m	GSVIVT01020834001
				Pbr029623.1
	A56	PpNAC.A56	ppa023250m	Pbr019663.1	mrna09127.1		orange1.1g022711m
	A57	PpNAC.A57.1	ppa007090m	Pbr020079.1	mrna15095.1		orange1.1g027916m	GSVIVT01009651001
		PpNAC.A57.2	ppa020899m
	A58	PpNAC.A58	ppa004775m	Pbr015549.1	mrna11344.1	evm.model.supercontig_78.40	orange1.1g012118m	GSVIVT01015274001
	A59	PpNAC.A59	ppa008828m	Pbr000412.1	mrna29766.1	evm.model.supercontig_2586.1		GSVIVT01021120001
				Pbr016205.1
	A60	PpNAC.A60	ppa006948m	Pbr012547.2	mrna27940.1			GSVIVT01032388001
				Pbr014522.2
	A61	PpNAC.A61	ppa005648m	Pbr027483.1	mrna03875.1	evm.model.supercontig_53.116	orange1.1g014310m	GSVIVT01011954001
				Pbr013250.1
	A62	PpNAC.A62	Prupe.5G203200.1	Pbr030103.1	mrna25783.1	evm.model.supercontig_94.23
				Pbr007228.1	mrna25794.1
	A63	PpNAC.A63.1	ppa019456m	Pbr012882.1	mrna22263.1
		PpNAC.A63.2	ppa020506m	Pbr012883.1	mrna31367.1
		PpNAC.A63.3	ppa024063m
	A64	PpNAC.A64.1	ppa019846m	Pbr035265.1
		PpNAC.A64.2	ppa023583m	Pbr016284.1
	A65	PpNAC.A65.1	ppa018799m	Pbr015427.1
		PpNAC.A65.2	ppa025721m	Pbr031505.1
		PpNAC.A65.3	ppa015761m
		PpNAC.A65.4	ppa025596m
		PpNAC.A65.5	ppa023804m
		PpNAC.A65.6	ppa027019m
	A66	PpNAC.A66	ppa018878m
	A67	PpNAC.A67	ppa022350m	Pbr014235.1
				Pbr014234.1
				Pbr000919.1
				Pbr014250.1
				Pbr014249.1
				Pbr000918.1
				Pbr013836.1
				Pbr031128.1
	A68	PpNAC.A68.1	ppa021666m	Pbr034579.1
		PpNAC.A68.2	ppa026109m	Pbr013108.1
		PpNAC.A68.3	ppa019438m	Pbr013109.1
		PpNAC.A68.4	ppb020756m	Pbr013111.1
				Pbr035735.1
				Pbr035738.1
				Pbr035737.1
				Pbr035736.1
	A69	PpNAC.A69.1	ppa015249m	Pbr029956.1
		PpNAC.A69.2	ppa026961m
B	B1	PpNAC.B1	ppa003239m	Pbr040795.1	mrna23560.1	evm.model.supercontig_706.6	orange1.1g007598m	GSVIVT01016175001
				Pbr041159.3
	B2	PpNAC.B2	ppa004072m	Pbr040796.1	mrna23561.1
				Pbr041158.1
	B3	PpNAC.B3.1	ppa006028m	Pbr032825.1	mrna27615.1	evm.model.supercontig_42.145	orange1.1g036240m
		PpNAC.B3.2	ppa007941m	Pbr030459.1	mrna27614.1
		PpNAC.B3.3	ppa007785m	Pbr019487.1
		PpNAC.B3.4	ppa009242m

## Sheet: Table S4
Table S4 The collection date of fruit samples of 11 peach cultivars
Stage	Peach cultivar
	Baixianglu	Zaobaifeng	Chiyuanmi	Chunmei	Xiahui No.2	Yuhualu	Chunxue	Hakuho	Hujinmilu	Xiahui No.6	Wasesimizu
Rapid enlargement	65 DAFB	65 DAFB	67 DAFB	67 DAFB	67 DAFB	67 DAFB	71 DAFB	71 DAFB	71 DAFB	71 DAFB	75 DAFB
Ripening	81 DAFB	97 DAFB	132 DAFB	85 DAFB	80 DAFB	85 DAFB	81 DAFB	110 DAFB	124 DAFB	82 DAFB	97 DAFB

## Sheet: Table S5
Table S5 Primer pairs used in this study
Gene	Forward primer (5’→3’)	Reverse primer (5’→3’)	Note
PpACS1	GAGTTCAGAAAGGCTGTGGCTATG	ATCCCAAGTCTCGGTAAAATGCT	qRT-PCR analysis
PpACO1	AGGTCAATGATATGGACTGGGAAAG	AGGGTTGGGACAAGGAGGGTAG	qRT-PCR analysis
PpACO3	TCCACCATCCAAGAACAACAGAAT	TCAGGTAATCTTGAAAGCGGACAT	qRT-PCR analysis
PpEndoPGM	TCCCTAATCAGCCAAATGTTCCAC	GCCATCGGTGTTAGGGCTGTTC	qRT-PCR analysis
PpERF.A16	GGGGTTCGAGTTTGGCTTGGT	GGAATGTCGTCGTCTTCGTTGG	qRT-PCR analysis
PpERF.A29	TGAAAGGCAGCAAGACCACTC	AGAACTGGGGACAGCCTAAAGAC	qRT-PCR analysis
PpERF.A31.1	GTTCGCCGACAACGCAGAGT	CCACCAGAAAAGAAGACCCCTAAAC	qRT-PCR analysis
PpNAC.A59	TGTGGTTCAAGCGTCAAAGATG	GAATAAACGAAGACCCGTCACCT	qRT-PCR analysis
PpERF.A15.1/PpERF.A15.2/PpERF.A15.3	ATGCAGGAAAGACACTGACTGATGAG	ATGTAGAAGCTGACGCAGAATTGAACT	qRT-PCR analysis
PpERF.A17.1/PpERF.A17.2	AGGAGCCGAGTGAGGTGAATGG	AACACACAGAGTCTCTTCCACACGC	qRT-PCR analysis
PpNAC.A58	GCATCATAAAATAGGAGCAAGGTCTG	GACTTTGTCTGTCTGTGAGCCTGTG	qRT-PCR analysis
PpNAC.A60	GATTCTTCCACTCTTCTAAATGGTTCG	TTCCATCATCGCTCATAACCTGTC	qRT-PCR analysis
PpNAC.A61	CTAAGCTAGGACCAGAGAATTTAAAGAAGG	ACCACCATGCAACCATACTCAACAC	qRT-PCR analysis
Ppa008668m	GGATTCCCGATGCTGATACCG	TGGTGCTCCGTTTTGCGTTTA	qRT-PCR testing
PpERF.A16	ttggtaccAGGAATGTGTGGCGGTGCTAT	aatctagaTTACGGAGCAGAAACGCGGTCG	Construction of over-expression vector
PpERF.A16	cctctagaAGGGGTTGACCTCCATGAATCTTGTG	tcaagcttAGAGATCACCAACCATGCCTT	Construction of silencing vector
PpNAC.A59	ttggtaccATGACATGGTGCAATGACTCAGA	tcctgcagCTATTTTCTCTCAAGCTTTCCTTTGC	Construction of over-expression vector
PpNAC.A59	cctctagaGGAGCTGGTGGTCTCAAAAGTC	tcaagcttCATGGACTATTTTCTCTCAAGC	Construction of silencing vector
Hygromycin	GGGGGCAATGAGATATGAAAAAGCCTG	CGGCATCTACTCTATTTCTTTGCCCTC	Identification of positive transgenic tobacco plants
PpACS1	tgggtaccTGCAGTATGTCCGTTCCTTGGC	tcaagcttGGTTCCAAAGAATACTCACACACAAG	Dual-luciferase assay
PpACO1	tgggtaccAAGAGACATATCAGGTGATGAAAGAACG	tcaagcttGTGAAGTGGAGTTTGGTGTGG	Dual-luciferase assay
PpEndoPGM	tgggtaccTTATTAGTTGGCGGATGCCTGTAT	tcaagcttAGGAGTGAGGAGTGGTGGTGGG	Dual-luciferase assay
PpERF.A16	tgggtaccATTAATAATCCCAAAATGGCAGAGC	gtggatccTCCTGGGCTTGAAGAAACTTATATG	Dual-luciferase assay
PpERF.A16	gtgaattcATGTGTGGCGGTGCTATTCTC	atggatccTTACGGAGCAGAAACGCGG	Y1H assay of full-lengh sequences of PpERF.A16
PpNAC.A59	gtgaattcATGACATGGTGCAATGACTCAGA	atggatccCTATTTTCTCTCAAGCTTTCCTTTGC	Y1H assay of full-lengh sequences of PpNAC.A59
PpACS1	aaaagcttAAAAAAAAAACCTTTGAAAACGTTT	cgggtaccTTTCTTGGTTCCAAAGAATACTCACA	Y1H assay of the fragment containing GCCCCC element in promoter
PpACO1	aaaagcttACCTATATACGTAAAGGAAAAGCAAATG	cgggtaccCCTTTCAATTTGATCTTAATTAATAAACC	Y1H assay of the fragment containing GCCGCC element in promoter
PpACO1	aaaagcttTTGAAAGGCCTAATCAGCATAAAC	cgggtaccTATGCCAATCTAATATCCTGGATTAAC	Y1H assay of the fragment containing GTCGGC element in promoter
PpACO1	aaaagcttAGTAAGCAAATTCTTTATCGAATTTTATAG	cgggtaccTGAGCAATTCAGATGTACATATATTTATAGAT	Y1H assay of the fragment containing GGCGTC element in promoter
PpEndoPGM	aaaagcttATCTTCTAGGTTAGTTTATGATATTTGCAC	cgggtaccCGGAAGTGGCAGAGTCATAATTT	Y1H assay of the fragment I in promoter
PpEndoPGM	aaaagcttCTCTGCCACTTCCGTATGGTACG	cgggtaccCACACCATGCGCATGCAC	Y1H assay of the fragment II in promoter
PpEndoPGM	aaaagcttGCACATGTGCATGCGCATG	cgggtaccCCACGTGGCTGGTGTACTATCC	Y1H assay of the fragment III in promoter
PpEndoPGM	aaaagcttCCTATGTTTATTGGATAGTACACCAGC	cgggtaccGCGCGCGCATATAACATGG	Y1H assay of the fragment IV in promoter
PpEndoPGM	aaaagcttTGCCTCGAGTTGGAGGGC	cgggtaccCGACCCCCACCCTCATTC	Y1H assay of the fragment V in promoter
PpERF.A16	aaaagcttATTAATAATCCCAAAATGGCAGAGC	cgggtaccCGAGACCGCCCCTTTCTC	Y1H assay of the fragment I in promoter
PpERF.A16	aaaagcttGGGCGGTCTCGTAGCCGT	cgggtaccTGGCTCTGCTCCCAAGCC	Y1H assay of the fragment II in promoter
PpERF.A16	aaaagcttTGGCTTGGGAGCAGAGCC	cgggtaccCAGGTTGGCCCAGATCCG	Y1H assay of the fragment III in promoter
PpERF.A16	aaaagcttGGGCGGTGACTGGTGGGT	cgggtaccCACCCCAGTGCGCTGACC	Y1H assay of the fragment IV in promoter
PpERF.A16	aaaagcttGGTCAGCGCACTGGGGTG	cgggtaccCGGGGTCATAATCGAACAAGG	Y1H assay of the fragment V in promoter
PpERF.A16	aaaagcttCCCTTGTTCGATTATGACCCC	cgggtaccATCGGGCCTTGCGTGGAT	Y1H assay of the fragment VI in promoter
PpERF.A16	aaaagcttGGCCCGATAAAATTAAAGACCA	cgggtaccTCCTGGGCTTGAAGAAACTTATATG	Y1H assay of the fragment VII in promoter
PpERF.A16	tcggtaccATGTGTGGCGGTGCTATTCTC	acaagcttTTACGGAGCAGAAACGCGG	Prokaryotic expression
PpNAC.A59	tcggtaccATGACGTGGTGCAACGATAGC	acaagcttTTATTTACGTTCCAGTTTACCTTTGC	Prokaryotic expression
PpCHS	AACAAGGGTGCTCGTGTTCTC	GCTGCACCATCACCGAATAAG	qRT-PCR analysis
PpCHI	TTGGCGTGTACTTGGAGGAT	TTCTCAAATGGACCTGTAACGA	qRT-PCR analysis
PpPDS	ACACTCCCAGATGCGATGC	CCTTCAAAGGGCAAGCAC	qRT-PCR analysis
PpZEP	ATCCTTGCTCGTGCTGTTG	CCTTCATAACGCTGTCCATT	qRT-PCR analysis
PpNECD	CTTTGCTAATGGAGAGGTGC	GAGTTCATTGCCATCGTCAC	qRT-PCR analysis
